# Supplementary material for: Structural Mapping of Disease-Level Community-Based Care Patterns in Rural Clinics on Remote Islands in Japan: A Questionnaire Survey
Source: Healthcare (Basel). 2026 Jun 22;14(12):1799. doi: 10.3390/healthcare14121799 (PMC13300563; doi:10.3390/healthcare14121799)
Supplement: Supplementary file 1 [file healthcare-14-01799-s001.zip]

Archive with 6 entries (6 files):
- HC-4232458 Supplement Table S2.xlsx
- HC-4232458 Supplement Table S5.xlsx
- HC-4232458 Supplemental Table S4.xlsx
- HC-4232458 Supplementary Table S1.pdf
- HC-4232458 Supplementary Table S3.xlsx
- HC-4232458 Supplementary Table S6.xlsx
