# Supplementary material for: Structural Mapping of Disease-Level Community-Based Care Patterns in Rural Clinics on Remote Islands in Japan: A Questionnaire Survey
Source: Healthcare (Basel). 2026 Jun 22;14(12):1799. doi: 10.3390/healthcare14121799 (PMC13300563; doi:10.3390/healthcare14121799)
Supplement: Supplementary file 1 [file healthcare-14-01799-s001.zip › HC-4232458 Supplement Table S2.xlsx]

## Sheet: Sheet1
Supplemental Table S2. Ordering of 167 diseases by primary community completeness and corresponding values.
Order_primary	Diseases	Zone_primaryOrder	ValidN	P000	P001	P010	P011	P100	P101	P110	P111	P111 + P101
1	Essential hypertension	upper	22	0	0	0	0	0	0.0909091	0	0.909091	1
2	Acute upper respiratory infection (common cold)	upper	22	0	0	0	0	0	0	0	1	1
3	Acute gastroenteritis	upper	21	0	0	0	0	0	0	0	1	1
4	Constipation	upper	22	0	0	0	0	0	0.0909091	0	0.909091	1
5	Cystitis	upper	22	0	0	0	0	0	0.0454545	0	0.954545	1
6	Allergic rhinitis	upper	22	0	0	0	0	0	0	0.0454545	0.954545	0.954545
7	Pharyngitis	upper	22	0	0	0	0	0.0454545	0	0	0.954545	0.954545
8	Influenza virus infection	upper	22	0	0	0	0	0	0	0.0454545	0.954545	0.954545
9	Herpes simplex infection	upper	22	0	0	0	0	0.0454545	0.0454545	0	0.909091	0.954545
10	Herpes zoster (shingles)	upper	22	0	0.0454545	0	0	0	0.0454545	0	0.909091	0.954545
11	Dyslipidemia	upper	21	0	0	0	0	0	0.047619	0.047619	0.904762	0.952381
12	Hyperuricemia / gout	upper	21	0	0	0	0	0	0.047619	0.047619	0.904762	0.952381
13	Fish-related injury	upper	21	0	0	0	0.047619	0	0.190476	0	0.761905	0.952381
14	Urticaria	upper	22	0	0	0	0	0.0454545	0.0909091	0.0454545	0.818182	0.909091
15	Nursemaid's elbow (radial head subluxation)	upper	22	0	0.0454545	0	0	0.0454545	0	0	0.909091	0.909091
16	Sprain	upper	22	0	0	0	0	0.0909091	0.0454545	0	0.863636	0.909091
17	Fishhook injury	upper	21	0	0.047619	0	0.047619	0	0	0	0.904762	0.904762
18	Contact dermatitis	upper	22	0	0	0.0454545	0	0.0909091	0.0454545	0	0.818182	0.863636
19	Osteoporosis	upper	22	0.0454545	0.0454545	0	0	0	0.0454545	0.0454545	0.818182	0.863636
20	Type 2 diabetes mellitus	upper	22	0	0	0	0	0.0909091	0.0454545	0.0454545	0.818182	0.863636
21	Tonsillitis	upper	22	0	0	0	0	0.0454545	0.0454545	0.0909091	0.818182	0.863636
22	Epistaxis	upper	22	0	0	0	0	0.0454545	0.0909091	0.136364	0.727273	0.818182
23	Pressure ulcer	upper	22	0.0454545	0	0	0.0454545	0.0909091	0.0454545	0	0.772727	0.818182
24	Bronchial asthma (including cough-variant asthma)	upper	22	0	0	0	0	0.0909091	0.181818	0.0909091	0.636364	0.818182
25	Functional gastrointestinal disorder (irritable bowel syndrome)	upper	22	0.0909091	0	0	0	0.0454545	0.136364	0.0454545	0.681818	0.818182
26	Benign paroxysmal positional vertigo	upper	22	0	0	0.0454545	0	0.0454545	0.0454545	0.0909091	0.772727	0.818182
27	Gastroesophageal reflux disease	upper	21	0	0	0	0.0952381	0	0.0952381	0.0952381	0.714286	0.809524
28	Minor fracture (fissure/hairline fracture)	upper	22	0.0909091	0	0	0.0909091	0.0454545	0.136364	0	0.636364	0.772727
29	Fatty liver disease	upper	22	0	0	0	0	0	0.136364	0.227273	0.636364	0.772727
30	Urethritis	upper	22	0.0454545	0.0454545	0	0	0	0.0454545	0.136364	0.727273	0.772727
31	Otitis media	upper	22	0.0909091	0	0	0	0.0909091	0.0909091	0.0454545	0.681818	0.772727
32	Mumps	upper	22	0.0454545	0.0909091	0.0454545	0	0	0.136364	0.0454545	0.636364	0.772727
33	Functional gastrointestinal disorder (functional dyspepsia)	upper	20	0.1	0	0.05	0	0.05	0.1	0.05	0.65	0.75
34	Benign prostatic hyperplasia	upper	22	0.0454545	0	0	0	0.0909091	0.272727	0.136364	0.454545	0.727273
35	Varicella (chickenpox)	upper	22	0.136364	0.0909091	0	0	0	0.136364	0.0454545	0.590909	0.727273
36	Cellulitis	upper	22	0.0454545	0	0.0454545	0.0454545	0.0909091	0.0454545	0.0454545	0.681818	0.727273
37	Animal bite	upper	22	0	0	0	0.0454545	0.0909091	0.0454545	0.136364	0.681818	0.727273
38	Tick bite	upper	21	0.047619	0.047619	0.047619	0	0.0952381	0.0952381	0.047619	0.619048	0.714286
39	Alcoholic liver disease	upper	22	0	0.0454545	0	0	0.0909091	0.181818	0.181818	0.5	0.681818
40	Sinusitis	upper	22	0.0454545	0	0.0454545	0	0.227273	0.0909091	0	0.590909	0.681818
41	Measles	upper	22	0.181818	0.0454545	0	0	0	0.0909091	0.0909091	0.590909	0.681818
42	Rubella	upper	22	0.181818	0.0454545	0	0	0	0.0909091	0.0909091	0.590909	0.681818
43	Anemia	upper	22	0.0454545	0	0	0	0.0909091	0.0454545	0.181818	0.636364	0.681818
44	Migraine / tension-type headache	upper	22	0.0454545	0	0.0454545	0	0.181818	0.0454545	0.0454545	0.636364	0.681818
45	Atopic dermatitis	upper	22	0.0909091	0	0	0.0454545	0.0909091	0.0909091	0.136364	0.545455	0.636364
46	Chronic obstructive pulmonary disease	upper	22	0.0454545	0.0454545	0.0909091	0	0.136364	0.181818	0.0454545	0.454545	0.636364
47	Prostatitis	upper	22	0.0909091	0.0909091	0.0454545	0	0.0454545	0.181818	0.0909091	0.454545	0.636364
48	Menopausal symptoms	upper	22	0.136364	0.0454545	0	0	0.0909091	0.136364	0.0909091	0.5	0.636364
49	Ménière's disease	upper	22	0.0454545	0	0.0909091	0	0.136364	0.0454545	0.0909091	0.590909	0.636364
50	COVID-19	upper	22	0	0.0454545	0	0	0.136364	0	0.181818	0.636364	0.636364
51	Conjunctivitis / keratitis	upper	21	0.047619	0.047619	0	0	0.190476	0.047619	0.0952381	0.571429	0.619048
52	Chronic heart failure	middle	22	0	0.0909091	0.0909091	0	0.136364	0.227273	0.0909091	0.363636	0.590909
53	Acute pneumonia	middle	22	0.136364	0	0.0454545	0.0454545	0.136364	0.181818	0.0454545	0.409091	0.590909
54	Hypothyroidism	middle	22	0	0.0454545	0.0454545	0.0454545	0.181818	0.0909091	0.0909091	0.5	0.590909
55	Knee osteoarthritis	middle	22	0.0454545	0	0.0454545	0	0.0909091	0.136364	0.227273	0.454545	0.590909
56	Infantile diarrhea	middle	22	0.227273	0.0454545	0.0454545	0	0.0909091	0.0454545	0	0.545455	0.590909
57	Peptic ulcer disease (gastric/duodenal ulcer)	middle	19	0.157895	0	0	0.0526316	0.210526	0.105263	0	0.473684	0.578947
58	Helicobacter pylori infection	middle	21	0	0.047619	0	0.190476	0.142857	0	0.047619	0.571429	0.571429
59	Chronic kidney disease, pre-dialysis	middle	22	0.0909091	0.0454545	0.0454545	0	0.227273	0.227273	0.0454545	0.318182	0.545455
60	Electrolyte disorders	middle	22	0.0909091	0.0909091	0	0	0.136364	0.136364	0.136364	0.409091	0.545455
61	Acute pyelonephritis	middle	22	0.136364	0	0.0909091	0.0454545	0.0909091	0.181818	0.0909091	0.363636	0.545455
62	Food allergy	middle	22	0.0454545	0.0454545	0.0454545	0	0.227273	0.136364	0.0909091	0.409091	0.545455
63	Diabetic neuropathy	middle	21	0.142857	0.047619	0.047619	0	0.142857	0.047619	0.0952381	0.47619	0.52381
64	Anaphylaxis	middle	21	0.047619	0	0.142857	0	0.142857	0.190476	0.142857	0.333333	0.52381
65	Secondary hypertension	middle	22	0.0909091	0	0.0909091	0	0.181818	0.272727	0.136364	0.227273	0.5
66	Bronchiolitis	middle	22	0.181818	0.0454545	0.0454545	0	0.181818	0.181818	0.0454545	0.318182	0.5
67	Hyperthyroidism	middle	22	0.0454545	0.0454545	0.0454545	0.0454545	0.227273	0.0909091	0.0909091	0.409091	0.5
68	Urinary catheter-associated infection	middle	21	0.285714	0	0	0.047619	0.047619	0.0952381	0.142857	0.380952	0.47619
69	Diabetic nephropathy	middle	22	0.0454545	0.0454545	0.0454545	0	0.227273	0.0909091	0.181818	0.363636	0.454545
70	Dislocation	middle	22	0.181818	0.0454545	0.227273	0	0.0909091	0.136364	0	0.318182	0.454545
71	Paroxysmal supraventricular tachycardia	middle	22	0.0454545	0.0454545	0.0454545	0	0.227273	0.136364	0.181818	0.318182	0.454545
72	Hemorrhoids / anal fistula	middle	22	0.0454545	0	0.0454545	0	0.227273	0.227273	0.227273	0.227273	0.454545
73	Chronic pancreatitis	middle	22	0.136364	0	0.0909091	0	0.227273	0.136364	0.0909091	0.318182	0.454545
74	Urolithiasis (urinary tract stone)	middle	22	0.0909091	0	0.0454545	0	0.227273	0.181818	0.181818	0.272727	0.454545
75	Febrile seizure	middle	22	0.0454545	0.0454545	0.0909091	0.0909091	0.181818	0.136364	0.0909091	0.318182	0.454545
76	Croup	middle	22	0.227273	0.0454545	0	0.0454545	0.136364	0.136364	0.0909091	0.318182	0.454545
77	Dementia	middle	22	0	0	0	0.0454545	0.318182	0	0.181818	0.454545	0.454545
78	Initiation of insulin therapy for diabetes	middle	21	0.047619	0.190476	0.142857	0.0952381	0.047619	0.0952381	0.047619	0.333333	0.428571
79	Fish bone impaction in the throat	middle	21	0.047619	0.047619	0.190476	0.047619	0.142857	0.142857	0.0952381	0.285714	0.428571
80	Scabies	middle	22	0.0909091	0.0454545	0.181818	0.0909091	0.136364	0.0909091	0.0454545	0.318182	0.409091
81	Spinal canal stenosis	middle	22	0.0909091	0	0.181818	0	0.272727	0.227273	0.0454545	0.181818	0.409091
82	Atrial fibrillation	middle	22	0.0454545	0	0.0454545	0	0.272727	0.181818	0.227273	0.227273	0.409091
83	Atypical pneumonia	middle	22	0.136364	0	0.0454545	0.0454545	0.227273	0.136364	0.136364	0.272727	0.409091
84	Sleep apnea syndrome	middle	22	0.136364	0.0454545	0.181818	0.0454545	0.0909091	0.227273	0.0909091	0.181818	0.409091
85	Chronic hepatitis	middle	22	0	0.0454545	0.0909091	0	0.318182	0.181818	0.136364	0.227273	0.409091
86	Gastric anisakiasis	middle	20	0.15	0.05	0.1	0.1	0.15	0.1	0.05	0.3	0.4
87	Intervertebral disc herniation	middle	22	0.227273	0.0454545	0.0909091	0.0454545	0.181818	0.227273	0.0454545	0.136364	0.363636
88	Varicose veins (lower extremity)	middle	22	0.136364	0	0.0454545	0	0.409091	0.181818	0.0454545	0.181818	0.363636
89	Primary dysmenorrhea	middle	22	0.272727	0	0.0454545	0.0454545	0.227273	0.272727	0.0454545	0.0909091	0.363636
90	Type 1 diabetes mellitus	middle	22	0.272727	0.0454545	0.0454545	0	0.181818	0.181818	0.0909091	0.181818	0.363636
91	Acute cholelithiasis	middle	22	0.272727	0	0.0909091	0	0.272727	0.181818	0.0454545	0.136364	0.318182
92	Acute kidney injury	middle	22	0.318182	0.0454545	0.0909091	0	0.181818	0.0909091	0.0454545	0.227273	0.318182
93	Somatic symptom disorder (somatization/pain disorder/illness anxiety)	middle	22	0.227273	0	0.0909091	0	0.227273	0.0909091	0.136364	0.227273	0.318182
94	Rheumatoid arthritis	middle	22	0.181818	0.0454545	0.136364	0	0.318182	0.0909091	0	0.227273	0.318182
95	Intravascular catheter-related infection	lower	21	0.428571	0.047619	0.047619	0	0.142857	0.047619	0.047619	0.238095	0.285714
96	Pit viper / habu snake bite	lower	21	0.285714	0.047619	0.142857	0	0.190476	0.047619	0.047619	0.238095	0.285714
97	Pneumothorax	lower	22	0.363636	0.0454545	0.0454545	0	0.181818	0.136364	0.0909091	0.136364	0.272727
98	Bowel obstruction (ileus)	lower	22	0.363636	0	0.0909091	0	0.227273	0.181818	0.0454545	0.0909091	0.272727
99	Depression	lower	22	0.227273	0	0.0909091	0.0454545	0.272727	0.136364	0.0909091	0.136364	0.272727
100	Deep vein thrombosis	lower	22	0.318182	0	0.0454545	0	0.318182	0.0909091	0.0909091	0.136364	0.227273
101	Acute pancreatitis	lower	22	0.272727	0	0.0909091	0.0454545	0.318182	0.136364	0.0454545	0.0909091	0.227273
102	Drowning	lower	22	0.272727	0	0.136364	0	0.318182	0.0909091	0.0454545	0.136364	0.227273
103	Valvular heart disease	lower	21	0.0952381	0	0.0952381	0	0.428571	0.142857	0.190476	0.047619	0.190476
104	Parkinson's disease	lower	22	0.272727	0.0454545	0.136364	0.0454545	0.272727	0	0.0454545	0.181818	0.181818
105	Angina pectoris	lower	22	0.136364	0.0909091	0.0909091	0.0454545	0.363636	0.0909091	0.0909091	0.0909091	0.181818
106	Hepatitis C	lower	22	0.272727	0.0909091	0.0454545	0	0.363636	0.0909091	0.0454545	0.0909091	0.181818
107	Hepatitis B	lower	22	0.272727	0.0909091	0.0454545	0	0.363636	0.0909091	0.0454545	0.0909091	0.181818
108	Hepatic encephalopathy	lower	22	0.363636	0.0454545	0.0909091	0	0.272727	0.0909091	0.0454545	0.0909091	0.181818
109	Acute cholecystitis / cholangitis	lower	22	0.318182	0	0.136364	0	0.318182	0.136364	0.0454545	0.0454545	0.181818
110	Inguinal hernia	lower	22	0.181818	0.0454545	0.0909091	0	0.272727	0.136364	0.227273	0.0454545	0.181818
111	Diabetic ketoacidosis	lower	22	0.318182	0.0909091	0.136364	0	0.181818	0.0454545	0.0909091	0.136364	0.181818
112	Hyperosmolar hyperglycemic state	lower	22	0.363636	0.0909091	0.136364	0	0.181818	0.0454545	0.0454545	0.136364	0.181818
113	Cataract	lower	22	0.318182	0	0.0454545	0	0.318182	0.0909091	0.136364	0.0909091	0.181818
114	Bipolar disorder	lower	22	0.5	0	0.0454545	0	0.227273	0.0909091	0.0454545	0.0909091	0.181818
115	Upper gastrointestinal bleeding	lower	20	0.4	0.05	0.1	0.05	0.2	0.1	0.05	0.05	0.15
116	Lower gastrointestinal bleeding	lower	20	0.4	0.05	0.1	0.05	0.2	0.1	0.05	0.05	0.15
117	Acute appendicitis	lower	20	0.35	0	0.15	0	0.3	0.05	0.05	0.1	0.15
118	Peripheral arterial disease (atherosclerosis obliterans)	lower	21	0.333333	0	0.047619	0	0.380952	0.0952381	0.0952381	0.047619	0.142857
119	Addiction (substance/alcohol/gambling, etc.)	lower	21	0.380952	0.047619	0.0952381	0.047619	0.142857	0.047619	0.142857	0.0952381	0.142857
120	Subdural hematoma (acute/chronic)	lower	22	0.409091	0.0909091	0.136364	0	0.181818	0	0.0454545	0.136364	0.136364
121	Severe fracture (unable to ambulate)	lower	22	0.363636	0.0454545	0.0454545	0	0.363636	0.0909091	0.0454545	0.0454545	0.136364
122	Acute heart failure	lower	22	0.272727	0.0909091	0.0909091	0.0454545	0.272727	0.0909091	0.0909091	0.0454545	0.136364
123	Acute hepatitis	lower	22	0.409091	0.0909091	0.0454545	0	0.272727	0.0909091	0.0454545	0.0454545	0.136364
124	Pituitary disorders	lower	22	0.454545	0.0909091	0.0909091	0	0.181818	0.0454545	0.0454545	0.0909091	0.136364
125	Adrenal disorders	lower	22	0.454545	0.0909091	0.0909091	0	0.181818	0.0454545	0.0454545	0.0909091	0.136364
126	Schizophrenia	lower	22	0.545455	0.0454545	0.0454545	0	0.181818	0.0454545	0.0454545	0.0909091	0.136364
127	Systemic lupus erythematosus	lower	22	0.409091	0.0909091	0.136364	0	0.181818	0.0454545	0.0454545	0.0909091	0.136364
128	Tetanus / diphtheria	lower	22	0.545455	0.0454545	0.0454545	0	0.181818	0	0.0454545	0.136364	0.136364
129	Ischemic stroke	lower	21	0.333333	0.142857	0.142857	0.047619	0.190476	0	0.047619	0.0952381	0.0952381
130	Encephalitis / meningitis	lower	21	0.571429	0.0952381	0	0	0.190476	0.047619	0.047619	0.047619	0.0952381
131	Esophageal/gastric varices	lower	21	0.333333	0.047619	0.047619	0.047619	0.333333	0.0952381	0.0952381	0	0.0952381
132	Intracerebral hemorrhage / subarachnoid hemorrhage	lower	22	0.409091	0.0454545	0.181818	0.0454545	0.181818	0.0454545	0.0454545	0.0454545	0.0909091
133	Epilepsy	lower	22	0.409091	0.0454545	0.0909091	0.0909091	0.181818	0.0454545	0.0909091	0.0454545	0.0909091
134	Ventricular tachycardia / ventricular fibrillation	lower	22	0.5	0	0.0454545	0.0454545	0.272727	0.0909091	0.0454545	0	0.0909091
135	Hypertensive disorders of pregnancy	lower	22	0.545455	0.136364	0	0	0.181818	0.0909091	0.0454545	0	0.0909091
136	Intussusception	lower	22	0.409091	0.136364	0.0454545	0.0454545	0.227273	0.0909091	0.0454545	0	0.0909091
137	Glaucoma	lower	22	0.363636	0.0909091	0.136364	0	0.272727	0.0454545	0.0454545	0.0454545	0.0909091
138	Fundus changes due to diabetes/hypertension (e.g., diabetic retinopathy)	lower	22	0.454545	0.136364	0.0454545	0	0.227273	0.0454545	0.0454545	0.0454545	0.0909091
139	Gastric cancer	lower	22	0.363636	0	0.181818	0.0454545	0.272727	0.0454545	0.0454545	0.0454545	0.0909091
140	Colorectal cancer	lower	22	0.363636	0	0.181818	0.0454545	0.272727	0.0454545	0.0454545	0.0454545	0.0909091
141	Cervical cancer	lower	22	0.454545	0.0454545	0.181818	0	0.181818	0.0454545	0.0454545	0.0454545	0.0909091
142	Endometrial cancer	lower	22	0.454545	0.0454545	0.181818	0	0.181818	0.0454545	0.0454545	0.0454545	0.0909091
143	Ovarian tumor	lower	22	0.454545	0.0454545	0.181818	0	0.181818	0.0454545	0.0454545	0.0454545	0.0909091
144	Intractable neurologic diseases	lower	21	0.619048	0.047619	0.047619	0	0.190476	0.047619	0.047619	0	0.047619
145	Acute myocarditis	lower	21	0.52381	0.047619	0.047619	0.047619	0.238095	0.047619	0.047619	0	0.047619
146	HIV infection	lower	21	0.571429	0.142857	0	0	0.190476	0	0.047619	0.047619	0.047619
147	Malignant lymphoma	lower	22	0.681818	0	0	0.0454545	0.181818	0	0.0454545	0.0454545	0.0454545
148	Multiple myeloma	lower	22	0.636364	0	0	0.0454545	0.227273	0	0.0454545	0.0454545	0.0454545
149	Acute myocardial infarction	lower	22	0.409091	0	0.0909091	0.0909091	0.318182	0.0454545	0.0454545	0	0.0454545
150	Infective endocarditis	lower	22	0.454545	0.0454545	0.0909091	0.0454545	0.272727	0.0454545	0.0454545	0	0.0454545
151	Acute aortic dissection	lower	22	0.545455	0	0.0454545	0.0909091	0.227273	0.0454545	0.0454545	0	0.0454545
152	Aortic aneurysm (thoracic/abdominal)	lower	22	0.454545	0	0.0909091	0.0454545	0.318182	0.0454545	0.0454545	0	0.0454545
153	Pulmonary tuberculosis	lower	22	0.545455	0.0454545	0.0454545	0.0454545	0.227273	0.0454545	0.0454545	0	0.0454545
154	Pulmonary thromboembolism	lower	22	0.5	0.0454545	0.0909091	0.0454545	0.227273	0.0454545	0.0454545	0	0.0454545
155	Ulcerative colitis / Crohn's disease	lower	22	0.363636	0.0909091	0.0454545	0.0454545	0.363636	0.0454545	0.0454545	0	0.0454545
156	Continuous glucose monitoring (CGM) for diabetes	lower	22	0.454545	0.272727	0.0909091	0.0909091	0.0454545	0	0	0.0454545	0.0454545
157	HTLV-1 infection	lower	22	0.545455	0.136364	0.0454545	0	0.181818	0	0.0454545	0.0454545	0.0454545
158	Lung cancer	lower	22	0.363636	0	0.181818	0.0454545	0.318182	0	0.0454545	0.0454545	0.0454545
159	Esophageal cancer	lower	22	0.363636	0	0.181818	0.0454545	0.318182	0	0.0454545	0.0454545	0.0454545
160	Prostate cancer	lower	22	0.363636	0	0.181818	0.0454545	0.318182	0	0.0454545	0.0454545	0.0454545
161	Breast cancer	lower	22	0.409091	0.0454545	0.181818	0	0.272727	0	0.0454545	0.0454545	0.0454545
162	Acute leukemia	lower	22	0.681818	0.0454545	0	0.0454545	0.181818	0	0.0454545	0	0
163	Childbirth (labor and delivery)	lower	22	0.636364	0.227273	0	0	0.0909091	0	0.0454545	0	0
164	Ectopic pregnancy	lower	22	0.636364	0.136364	0	0	0.181818	0	0.0454545	0	0
165	Miscarriage / threatened miscarriage	lower	22	0.590909	0.136364	0	0	0.227273	0	0.0454545	0	0
166	Continuous subcutaneous insulin infusion (CSII) for diabetes	lower	22	0.5	0.272727	0.181818	0.0454545	0	0	0	0	0
167	Sensor-augmented pump therapy (SAP) for diabetes	lower	22	0.636364	0.227273	0.0909091	0.0454545	0	0	0	0	0
