# Supplementary material for: Structural Mapping of Disease-Level Community-Based Care Patterns in Rural Clinics on Remote Islands in Japan: A Questionnaire Survey
Source: Healthcare (Basel). 2026 Jun 22;14(12):1799. doi: 10.3390/healthcare14121799 (PMC13300563; doi:10.3390/healthcare14121799)
Supplement: Supplementary file 1 [file healthcare-14-01799-s001.zip › HC-4232458 Supplement Table S5.xlsx]

## Sheet: Sheet1
Supplemental Table S5. Specialty-specific primary community completeness and corresponding RangePrimary values for each disease (Figure 4D).
Order_primary	Disease	Zone_primary	P_primary_all	P_primary_Internal	P_primary_Surgery	P_primary_General	Diff_max_minus_min	N_internal	N_surgery	N_general
1	Essential hypertension	upper	1	1	1	1	0	7	7	8
2	Acute upper respiratory infection (common cold)	upper	1	1	1	1	0	7	7	8
3	Acute gastroenteritis	upper	1	1	1	1	0	7	6	8
4	Constipation	upper	1	1	1	1	0	7	7	8
5	Cystitis	upper	1	1	1	1	0	7	7	8
6	Allergic rhinitis	upper	0.954545	1	0.857143	1	0.142857	7	7	8
7	Pharyngitis	upper	0.954545	1	0.857143	1	0.142857	7	7	8
8	Influenza virus infection	upper	0.954545	1	0.857143	1	0.142857	7	7	8
9	Herpes simplex infection	upper	0.954545	1	0.857143	1	0.142857	7	7	8
10	Herpes zoster (shingles)	upper	0.954545	1	0.857143	1	0.142857	7	7	8
11	Dyslipidemia	upper	0.952381	1	0.857143	1	0.142857	7	7	7
12	Hyperuricemia / gout	upper	0.952381	1	0.857143	1	0.142857	7	7	7
13	Fish-related injury	upper	0.952381	0.833333	1	1	0.166667	6	7	8
14	Urticaria	upper	0.909091	1	0.714286	1	0.285714	7	7	8
15	Nursemaid's elbow (radial head subluxation)	upper	0.909091	1	0.714286	1	0.285714	7	7	8
16	Sprain	upper	0.909091	1	0.714286	1	0.285714	7	7	8
17	Fishhook injury	upper	0.904762	0.833333	0.857143	1	0.166667	6	7	8
18	Contact dermatitis	upper	0.863636	0.857143	0.714286	1	0.285714	7	7	8
19	Osteoporosis	upper	0.863636	1	0.714286	0.875	0.285714	7	7	8
20	Type 2 diabetes mellitus	upper	0.863636	0.857143	0.714286	1	0.285714	7	7	8
21	Tonsillitis	upper	0.863636	0.857143	0.857143	0.875	0.0178571	7	7	8
22	Epistaxis	upper	0.818182	0.857143	0.714286	0.875	0.160714	7	7	8
23	Pressure ulcer	upper	0.818182	0.714286	0.714286	1	0.285714	7	7	8
24	Bronchial asthma (including cough-variant asthma)	upper	0.818182	1	0.714286	0.75	0.285714	7	7	8
25	Functional gastrointestinal disorder (irritable bowel syndrome)	upper	0.818182	0.857143	0.714286	0.875	0.160714	7	7	8
26	Benign paroxysmal positional vertigo	upper	0.818182	0.857143	0.714286	0.875	0.160714	7	7	8
27	Gastroesophageal reflux disease	upper	0.809524	0.857143	0.666667	0.875	0.208333	7	6	8
28	Minor fracture (fissure/hairline fracture)	upper	0.772727	0.857143	0.714286	0.75	0.142857	7	7	8
29	Fatty liver disease	upper	0.772727	1	0.571429	0.75	0.428571	7	7	8
30	Urethritis	upper	0.772727	0.857143	0.571429	0.875	0.303571	7	7	8
31	Otitis media	upper	0.772727	0.714286	0.571429	1	0.428571	7	7	8
32	Mumps	upper	0.772727	0.714286	0.571429	1	0.428571	7	7	8
33	Functional gastrointestinal disorder (functional dyspepsia)	upper	0.75	0.857143	0.5	0.857143	0.357143	7	6	7
34	Benign prostatic hyperplasia	upper	0.727273	0.714286	0.571429	0.875	0.303571	7	7	8
35	Varicella (chickenpox)	upper	0.727273	0.571429	0.571429	1	0.428571	7	7	8
36	Cellulitis	upper	0.727273	0.714286	0.571429	0.875	0.303571	7	7	8
37	Animal bite	upper	0.727273	0.571429	0.714286	0.875	0.303571	7	7	8
38	Tick bite	upper	0.714286	0.666667	0.714286	0.75	0.0833333	6	7	8
39	Alcoholic liver disease	upper	0.681818	0.857143	0.714286	0.5	0.357143	7	7	8
40	Sinusitis	upper	0.681818	0.428571	0.714286	0.875	0.446429	7	7	8
41	Measles	upper	0.681818	0.428571	0.571429	1	0.571429	7	7	8
42	Rubella	upper	0.681818	0.428571	0.571429	1	0.571429	7	7	8
43	Anemia	upper	0.681818	0.714286	0.428571	0.875	0.446429	7	7	8
44	Migraine / tension-type headache	upper	0.681818	0.428571	0.571429	1	0.571429	7	7	8
45	Atopic dermatitis	upper	0.636364	0.285714	0.571429	1	0.714286	7	7	8
46	Chronic obstructive pulmonary disease	upper	0.636364	0.714286	0.571429	0.625	0.142857	7	7	8
47	Prostatitis	upper	0.636364	0.571429	0.428571	0.875	0.446429	7	7	8
48	Menopausal symptoms	upper	0.636364	0.714286	0.428571	0.75	0.321429	7	7	8
49	Ménière's disease	upper	0.636364	0.571429	0.571429	0.75	0.178571	7	7	8
50	COVID-19	upper	0.636364	0.714286	0.428571	0.75	0.321429	7	7	8
51	Conjunctivitis / keratitis	upper	0.619048	0.5	0.285714	1	0.714286	6	7	8
52	Chronic heart failure	middle	0.590909	0.714286	0.285714	0.75	0.464286	7	7	8
53	Acute pneumonia	middle	0.590909	0.571429	0.571429	0.625	0.0535714	7	7	8
54	Hypothyroidism	middle	0.590909	0.571429	0.428571	0.75	0.321429	7	7	8
55	Knee osteoarthritis	middle	0.590909	0.428571	0.571429	0.75	0.321429	7	7	8
56	Infantile diarrhea	middle	0.590909	0.428571	0.428571	0.875	0.446429	7	7	8
57	Peptic ulcer disease (gastric/duodenal ulcer)	middle	0.578947	0.285714	0.5	1	0.714286	7	6	6
58	Helicobacter pylori infection	middle	0.571429	0.857143	0.166667	0.625	0.690476	7	6	8
59	Chronic kidney disease, pre-dialysis	middle	0.545455	0.428571	0.428571	0.75	0.321429	7	7	8
60	Electrolyte disorders	middle	0.545455	0.714286	0.428571	0.5	0.285714	7	7	8
61	Acute pyelonephritis	middle	0.545455	0.571429	0.428571	0.625	0.196429	7	7	8
62	Food allergy	middle	0.545455	0.571429	0.428571	0.625	0.196429	7	7	8
63	Diabetic neuropathy	middle	0.52381	0.571429	0.571429	0.428571	0.142857	7	7	7
64	Anaphylaxis	middle	0.52381	0.285714	0.666667	0.625	0.380952	7	6	8
65	Secondary hypertension	middle	0.5	0.285714	0.571429	0.625	0.339286	7	7	8
66	Bronchiolitis	middle	0.5	0.428571	0.428571	0.625	0.196429	7	7	8
67	Hyperthyroidism	middle	0.5	0.571429	0.285714	0.625	0.339286	7	7	8
68	Urinary catheter-associated infection	middle	0.47619	0.428571	0.428571	0.571429	0.142857	7	7	7
69	Diabetic nephropathy	middle	0.454545	0.571429	0.428571	0.375	0.196429	7	7	8
70	Dislocation	middle	0.454545	0.142857	0.571429	0.625	0.482143	7	7	8
71	Paroxysmal supraventricular tachycardia	middle	0.454545	0.285714	0.428571	0.625	0.339286	7	7	8
72	Hemorrhoids / anal fistula	middle	0.454545	0.285714	0.428571	0.625	0.339286	7	7	8
73	Chronic pancreatitis	middle	0.454545	0.428571	0.571429	0.375	0.196429	7	7	8
74	Urolithiasis (urinary tract stone)	middle	0.454545	0.428571	0.571429	0.375	0.196429	7	7	8
75	Febrile seizure	middle	0.454545	0.285714	0.428571	0.625	0.339286	7	7	8
76	Croup	middle	0.454545	0.285714	0.285714	0.75	0.464286	7	7	8
77	Dementia	middle	0.454545	0.428571	0.428571	0.5	0.0714286	7	7	8
78	Initiation of insulin therapy for diabetes	middle	0.428571	0.428571	0.285714	0.571429	0.285714	7	7	7
79	Fish bone impaction in the throat	middle	0.428571	0.166667	0.428571	0.625	0.458333	6	7	8
80	Scabies	middle	0.409091	0.285714	0.285714	0.625	0.339286	7	7	8
81	Spinal canal stenosis	middle	0.409091	0.285714	0.571429	0.375	0.285714	7	7	8
82	Atrial fibrillation	middle	0.409091	0.285714	0.428571	0.5	0.214286	7	7	8
83	Atypical pneumonia	middle	0.409091	0.428571	0.428571	0.375	0.0535714	7	7	8
84	Sleep apnea syndrome	middle	0.409091	0.285714	0.428571	0.5	0.214286	7	7	8
85	Chronic hepatitis	middle	0.409091	0.428571	0.428571	0.375	0.0535714	7	7	8
86	Gastric anisakiasis	middle	0.4	0.285714	0	0.857143	0.857143	7	6	7
87	Intervertebral disc herniation	middle	0.363636	0.142857	0.571429	0.375	0.428571	7	7	8
88	Varicose veins (lower extremity)	middle	0.363636	0.285714	0.428571	0.375	0.142857	7	7	8
89	Primary dysmenorrhea	middle	0.363636	0.285714	0.428571	0.375	0.142857	7	7	8
90	Type 1 diabetes mellitus	middle	0.363636	0.285714	0.428571	0.375	0.142857	7	7	8
91	Acute cholelithiasis	middle	0.318182	0.285714	0.428571	0.25	0.178571	7	7	8
92	Acute kidney injury	middle	0.318182	0.285714	0.285714	0.375	0.0892857	7	7	8
93	Somatic symptom disorder (somatization/pain disorder/illness anxiety)	middle	0.318182	0.142857	0.428571	0.375	0.285714	7	7	8
94	Rheumatoid arthritis	middle	0.318182	0	0.571429	0.375	0.571429	7	7	8
95	Intravascular catheter-related infection	lower	0.285714	0.142857	0.285714	0.428571	0.285714	7	7	7
96	Pit viper / habu snake bite	lower	0.285714	0.285714	0.166667	0.375	0.208333	7	6	8
97	Pneumothorax	lower	0.272727	0.285714	0.285714	0.25	0.0357143	7	7	8
98	Bowel obstruction (ileus)	lower	0.272727	0.142857	0.428571	0.25	0.285714	7	7	8
99	Depression	lower	0.272727	0	0.428571	0.375	0.428571	7	7	8
100	Deep vein thrombosis	lower	0.227273	0.285714	0.428571	0	0.428571	7	7	8
101	Acute pancreatitis	lower	0.227273	0.142857	0.428571	0.125	0.303571	7	7	8
102	Drowning	lower	0.227273	0.142857	0.285714	0.25	0.142857	7	7	8
103	Valvular heart disease	lower	0.190476	0	0.333333	0.25	0.333333	7	6	8
104	Parkinson's disease	lower	0.181818	0	0.285714	0.25	0.285714	7	7	8
105	Angina pectoris	lower	0.181818	0.142857	0.285714	0.125	0.160714	7	7	8
106	Hepatitis C	lower	0.181818	0.142857	0.285714	0.125	0.160714	7	7	8
107	Hepatitis B	lower	0.181818	0.142857	0.285714	0.125	0.160714	7	7	8
108	Hepatic encephalopathy	lower	0.181818	0	0.285714	0.25	0.285714	7	7	8
109	Acute cholecystitis / cholangitis	lower	0.181818	0	0.428571	0.125	0.428571	7	7	8
110	Inguinal hernia	lower	0.181818	0	0.428571	0.125	0.428571	7	7	8
111	Diabetic ketoacidosis	lower	0.181818	0.142857	0.285714	0.125	0.160714	7	7	8
112	Hyperosmolar hyperglycemic state	lower	0.181818	0.142857	0.285714	0.125	0.160714	7	7	8
113	Cataract	lower	0.181818	0	0.428571	0.125	0.428571	7	7	8
114	Bipolar disorder	lower	0.181818	0	0.428571	0.125	0.428571	7	7	8
115	Upper gastrointestinal bleeding	lower	0.15	0.142857	0	0.285714	0.285714	7	6	7
116	Lower gastrointestinal bleeding	lower	0.15	0.142857	0	0.285714	0.285714	7	6	7
117	Acute appendicitis	lower	0.15	0	0.333333	0.142857	0.333333	7	6	7
118	Peripheral arterial disease (atherosclerosis obliterans)	lower	0.142857	0	0.428571	0	0.428571	7	7	7
119	Addiction (substance/alcohol/gambling, etc.)	lower	0.142857	0	0.142857	0.285714	0.285714	7	7	7
120	Subdural hematoma (acute/chronic)	lower	0.136364	0	0.285714	0.125	0.285714	7	7	8
121	Severe fracture (unable to ambulate)	lower	0.136364	0	0.285714	0.125	0.285714	7	7	8
122	Acute heart failure	lower	0.136364	0.142857	0.142857	0.125	0.0178571	7	7	8
123	Acute hepatitis	lower	0.136364	0	0.285714	0.125	0.285714	7	7	8
124	Pituitary disorders	lower	0.136364	0	0.285714	0.125	0.285714	7	7	8
125	Adrenal disorders	lower	0.136364	0	0.285714	0.125	0.285714	7	7	8
126	Schizophrenia	lower	0.136364	0	0.285714	0.125	0.285714	7	7	8
127	Systemic lupus erythematosus	lower	0.136364	0	0.285714	0.125	0.285714	7	7	8
128	Tetanus / diphtheria	lower	0.136364	0.142857	0.285714	0	0.285714	7	7	8
129	Ischemic stroke	lower	0.0952381	0	0.142857	0.125	0.142857	6	7	8
130	Encephalitis / meningitis	lower	0.0952381	0	0.142857	0.125	0.142857	6	7	8
131	Esophageal/gastric varices	lower	0.0952381	0	0	0.25	0.25	7	6	8
132	Intracerebral hemorrhage / subarachnoid hemorrhage	lower	0.0909091	0	0.142857	0.125	0.142857	7	7	8
133	Epilepsy	lower	0.0909091	0	0.142857	0.125	0.142857	7	7	8
134	Ventricular tachycardia / ventricular fibrillation	lower	0.0909091	0	0.285714	0	0.285714	7	7	8
135	Hypertensive disorders of pregnancy	lower	0.0909091	0	0	0.25	0.25	7	7	8
136	Intussusception	lower	0.0909091	0	0.142857	0.125	0.142857	7	7	8
137	Glaucoma	lower	0.0909091	0	0.142857	0.125	0.142857	7	7	8
138	Fundus changes due to diabetes/hypertension (e.g., diabetic retinopathy)	lower	0.0909091	0	0.142857	0.125	0.142857	7	7	8
139	Gastric cancer	lower	0.0909091	0	0.142857	0.125	0.142857	7	7	8
140	Colorectal cancer	lower	0.0909091	0	0.142857	0.125	0.142857	7	7	8
141	Cervical cancer	lower	0.0909091	0	0.142857	0.125	0.142857	7	7	8
142	Endometrial cancer	lower	0.0909091	0	0.142857	0.125	0.142857	7	7	8
143	Ovarian tumor	lower	0.0909091	0	0.142857	0.125	0.142857	7	7	8
144	Intractable neurologic diseases	lower	0.047619	0	0	0.125	0.125	6	7	8
145	Acute myocarditis	lower	0.047619	0	0.142857	0	0.142857	7	7	7
146	HIV infection	lower	0.047619	0	0.142857	0	0.142857	6	7	8
147	Malignant lymphoma	lower	0.0454545	0	0.142857	0	0.142857	7	7	8
148	Multiple myeloma	lower	0.0454545	0	0.142857	0	0.142857	7	7	8
149	Acute myocardial infarction	lower	0.0454545	0	0.142857	0	0.142857	7	7	8
150	Infective endocarditis	lower	0.0454545	0	0.142857	0	0.142857	7	7	8
151	Acute aortic dissection	lower	0.0454545	0	0.142857	0	0.142857	7	7	8
152	Aortic aneurysm (thoracic/abdominal)	lower	0.0454545	0	0.142857	0	0.142857	7	7	8
153	Pulmonary tuberculosis	lower	0.0454545	0	0.142857	0	0.142857	7	7	8
154	Pulmonary thromboembolism	lower	0.0454545	0	0.142857	0	0.142857	7	7	8
155	Ulcerative colitis / Crohn's disease	lower	0.0454545	0	0.142857	0	0.142857	7	7	8
156	Continuous glucose monitoring (CGM) for diabetes	lower	0.0454545	0	0	0.125	0.125	7	7	8
157	HTLV-1 infection	lower	0.0454545	0	0.142857	0	0.142857	7	7	8
158	Lung cancer	lower	0.0454545	0	0.142857	0	0.142857	7	7	8
159	Esophageal cancer	lower	0.0454545	0	0.142857	0	0.142857	7	7	8
160	Prostate cancer	lower	0.0454545	0	0.142857	0	0.142857	7	7	8
161	Breast cancer	lower	0.0454545	0	0.142857	0	0.142857	7	7	8
162	Acute leukemia	lower	0	0	0	0	0	7	7	8
163	Childbirth (labor and delivery)	lower	0	0	0	0	0	7	7	8
164	Ectopic pregnancy	lower	0	0	0	0	0	7	7	8
165	Miscarriage / threatened miscarriage	lower	0	0	0	0	0	7	7	8
166	Continuous subcutaneous insulin infusion (CSII) for diabetes	lower	0	0	0	0	0	7	7	8
167	Sensor-augmented pump therapy (SAP) for diabetes	lower	0	0	0	0	0	7	7	8
