# Supplementary material for: Structural Mapping of Disease-Level Community-Based Care Patterns in Rural Clinics on Remote Islands in Japan: A Questionnaire Survey
Source: Healthcare (Basel). 2026 Jun 22;14(12):1799. doi: 10.3390/healthcare14121799 (PMC13300563; doi:10.3390/healthcare14121799)
Supplement: Supplementary file 1 [file healthcare-14-01799-s001.zip › HC-4232458 Supplemental Table S4.xlsx]

## Sheet: Sheet1
Supplemental Table S4. Zone-specific distributions and bootstrap 95% confidence intervals for Figures 4A–4D.
Figure	Zone	Δ Primary (signed difference)	|ΔPrimary| (absolute magnitude of difference)	p value (Δ Primary)	95% Confidence Interval (median Δ Primary)
4A (Island deployment duration)	Upper	0.036 [-0.089–0.161]	0.125 [0.055–0.214]	0.004	0.000–0.125
	Middle	0.179 [0.054–0.286]	0.179 [0.125–0.286]		0.125–0.250
	Lower	0.089 [0.065–0.214]	0.089 [0.071–0.214]		0.071–0.143
4B (Rural practice experience)	Upper	0.091 [0.000–0.221]	0.107 [0.042–0.221]	0.131	0.083–0.167
	Middle	0.042 [-0.083–0.167]	0.125 [0.071–0.250]		0.000–0.125
	Lower	0.083 [0.000–0.125]	0.125 [0.042–0.125]		0.041–0.125
4C (Physician career duration)	Upper	-0.050 [-0.133–0.017]	0.083 [0.033–0.133]	0.057	-0.083–0.000
	Middle	0.000 [-0.167–0.139]	0.167 [0.083–0.267]		-0.083–0.083
	Lower	-0.017 [-0.100–0.122]	0.100 [0.023–0.136]		-0.027–0.000
4D (Specialty)	Upper	0.286 [0.143–0.357]		< 0.001	0.161–0.303
	Middle	0.286 [0.179–0.381]			0.196–0.339
	Lower	0.143 [0.143–0.286]			0.143–0.208
Median values with interquartile ranges (IQR) are presented for each primary completeness zone. ΔPrimary represents the difference in primary community completeness between subgroups. |ΔPrimary| represents the absolute magnitude of subgroup differences. Range represents the maximum–minimum difference across specialty groups.
