# Supplementary material for: Structural Mapping of Disease-Level Community-Based Care Patterns in Rural Clinics on Remote Islands in Japan: A Questionnaire Survey
Source: Healthcare (Basel). 2026 Jun 22;14(12):1799. doi: 10.3390/healthcare14121799 (PMC13300563; doi:10.3390/healthcare14121799)
Supplement: Supplementary file 1 [file healthcare-14-01799-s001.zip › HC-4232458 Supplementary Table S3.xlsx]

## Sheet: Sheet1
Supplemental Table S3. Primary community completeness and secondary care dominance for 167 diseases.
Order_primary	Diseases	Zone_primaryOrder	ValidN	P_shared	P_terminal	Diff_shared_minus_terminal	Dominance	Rank_secondary
1	Essential hypertension	upper	22	0	0	0	tie	146
2	Acute upper respiratory infection (common cold)	upper	22	0	0	0	tie	147
3	Acute gastroenteritis	upper	21	0	0	0	tie	148
4	Constipation	upper	22	0	0	0	tie	149
5	Cystitis	upper	22	0	0	0	tie	150
6	Allergic rhinitis	upper	22	0	0	0	tie	151
7	Pharyngitis	upper	22	0	0	0	tie	152
8	Influenza virus infection	upper	22	0	0	0	tie	153
9	Herpes simplex infection	upper	22	0	0	0	tie	154
10	Herpes zoster (shingles)	upper	22	0	0.0454545	-0.0454545	terminal	119
11	Dyslipidemia	upper	21	0	0	0	tie	155
12	Hyperuricemia / gout	upper	21	0	0	0	tie	156
13	Fish-related injury	upper	21	0.047619	0	0.047619	shared	115
14	Urticaria	upper	22	0	0	0	tie	157
15	Nursemaid's elbow (radial head subluxation)	upper	22	0	0.0454545	-0.0454545	terminal	120
16	Sprain	upper	22	0	0	0	tie	158
17	Fishhook injury	upper	21	0.047619	0.047619	0	tie	78
18	Contact dermatitis	upper	22	0.0454545	0	0.0454545	shared	121
19	Osteoporosis	upper	22	0	0.0454545	-0.0454545	terminal	122
20	Type 2 diabetes mellitus	upper	22	0	0	0	tie	159
21	Tonsillitis	upper	22	0	0	0	tie	160
22	Epistaxis	upper	22	0	0	0	tie	161
23	Pressure ulcer	upper	22	0.0454545	0	0.0454545	shared	123
24	Bronchial asthma (including cough-variant asthma)	upper	22	0	0	0	tie	162
25	Functional gastrointestinal disorder (irritable bowel syndrome)	upper	22	0	0	0	tie	163
26	Benign paroxysmal positional vertigo	upper	22	0.0454545	0	0.0454545	shared	124
27	Gastroesophageal reflux disease	upper	21	0.0952381	0	0.0952381	shared	79
28	Minor fracture (fissure/hairline fracture)	upper	22	0.0909091	0	0.0909091	shared	86
29	Fatty liver disease	upper	22	0	0	0	tie	164
30	Urethritis	upper	22	0	0.0454545	-0.0454545	terminal	125
31	Otitis media	upper	22	0	0	0	tie	165
32	Mumps	upper	22	0.0454545	0.0909091	-0.0454545	terminal	55
33	Functional gastrointestinal disorder (functional dyspepsia)	upper	20	0.05	0	0.05	shared	114
34	Benign prostatic hyperplasia	upper	22	0	0	0	tie	166
35	Varicella (chickenpox)	upper	22	0	0.0909091	-0.0909091	terminal	87
36	Cellulitis	upper	22	0.0909091	0	0.0909091	shared	88
37	Animal bite	upper	22	0.0454545	0	0.0454545	shared	126
38	Tick bite	upper	21	0.047619	0.047619	0	tie	80
39	Alcoholic liver disease	upper	22	0	0.0454545	-0.0454545	terminal	127
40	Sinusitis	upper	22	0.0454545	0	0.0454545	shared	128
41	Measles	upper	22	0	0.0454545	-0.0454545	terminal	129
42	Rubella	upper	22	0	0.0454545	-0.0454545	terminal	130
43	Anemia	upper	22	0	0	0	tie	167
44	Migraine / tension-type headache	upper	22	0.0454545	0	0.0454545	shared	131
45	Atopic dermatitis	upper	22	0.0454545	0	0.0454545	shared	132
46	Chronic obstructive pulmonary disease	upper	22	0.0909091	0.0454545	0.0454545	shared	56
47	Prostatitis	upper	22	0.0454545	0.0909091	-0.0454545	terminal	57
48	Menopausal symptoms	upper	22	0	0.0454545	-0.0454545	terminal	133
49	Ménière's disease	upper	22	0.0909091	0	0.0909091	shared	89
50	COVID-19	upper	22	0	0.0454545	-0.0454545	terminal	134
51	Conjunctivitis / keratitis	upper	21	0	0.047619	-0.047619	terminal	116
52	Chronic heart failure	middle	22	0.0909091	0.0909091	0	tie	38
53	Acute pneumonia	middle	22	0.0909091	0	0.0909091	shared	90
54	Hypothyroidism	middle	22	0.0909091	0.0454545	0.0454545	shared	58
55	Knee osteoarthritis	middle	22	0.0454545	0	0.0454545	shared	135
56	Infantile diarrhea	middle	22	0.0454545	0.0454545	0	tie	91
57	Peptic ulcer disease (gastric/duodenal ulcer)	middle	19	0.0526316	0	0.0526316	shared	113
58	Helicobacter pylori infection	middle	21	0.190476	0.047619	0.142857	shared	12
59	Chronic kidney disease, pre-dialysis	middle	22	0.0454545	0.0454545	0	tie	92
60	Electrolyte disorders	middle	22	0	0.0909091	-0.0909091	terminal	93
61	Acute pyelonephritis	middle	22	0.136364	0	0.136364	shared	59
62	Food allergy	middle	22	0.0454545	0.0454545	0	tie	94
63	Diabetic neuropathy	middle	21	0.047619	0.047619	0	tie	81
64	Anaphylaxis	middle	21	0.142857	0	0.142857	shared	51
65	Secondary hypertension	middle	22	0.0909091	0	0.0909091	shared	95
66	Bronchiolitis	middle	22	0.0454545	0.0454545	0	tie	96
67	Hyperthyroidism	middle	22	0.0909091	0.0454545	0.0454545	shared	60
68	Urinary catheter-associated infection	middle	21	0.047619	0	0.047619	shared	117
69	Diabetic nephropathy	middle	22	0.0454545	0.0454545	0	tie	97
70	Dislocation	middle	22	0.227273	0.0454545	0.181818	shared	10
71	Paroxysmal supraventricular tachycardia	middle	22	0.0454545	0.0454545	0	tie	98
72	Hemorrhoids / anal fistula	middle	22	0.0454545	0	0.0454545	shared	136
73	Chronic pancreatitis	middle	22	0.0909091	0	0.0909091	shared	99
74	Urolithiasis (urinary tract stone)	middle	22	0.0454545	0	0.0454545	shared	137
75	Febrile seizure	middle	22	0.181818	0.0454545	0.136364	shared	13
76	Croup	middle	22	0.0454545	0.0454545	0	tie	100
77	Dementia	middle	22	0.0454545	0	0.0454545	shared	138
78	Initiation of insulin therapy for diabetes	middle	21	0.238095	0.190476	0.047619	shared	3
79	Fish bone impaction in the throat	middle	21	0.238095	0.047619	0.190476	shared	7
80	Scabies	middle	22	0.272727	0.0454545	0.227273	shared	6
81	Spinal canal stenosis	middle	22	0.181818	0	0.181818	shared	39
82	Atrial fibrillation	middle	22	0.0454545	0	0.0454545	shared	139
83	Atypical pneumonia	middle	22	0.0909091	0	0.0909091	shared	101
84	Sleep apnea syndrome	middle	22	0.227273	0.0454545	0.181818	shared	8
85	Chronic hepatitis	middle	22	0.0909091	0.0454545	0.0454545	shared	61
86	Gastric anisakiasis	middle	20	0.2	0.05	0.15	shared	11
87	Intervertebral disc herniation	middle	22	0.136364	0.0454545	0.0909091	shared	40
88	Varicose veins (lower extremity)	middle	22	0.0454545	0	0.0454545	shared	140
89	Primary dysmenorrhea	middle	22	0.0909091	0	0.0909091	shared	102
90	Type 1 diabetes mellitus	middle	22	0.0454545	0.0454545	0	tie	103
91	Acute cholelithiasis	middle	22	0.0909091	0	0.0909091	shared	104
92	Acute kidney injury	middle	22	0.0909091	0.0454545	0.0454545	shared	62
93	Somatic symptom disorder (somatization/pain disorder/illness anxiety)	middle	22	0.0909091	0	0.0909091	shared	105
94	Rheumatoid arthritis	middle	22	0.136364	0.0454545	0.0909091	shared	41
95	Intravascular catheter-related infection	lower	21	0.047619	0.047619	0	tie	82
96	Pit viper / habu snake bite	lower	21	0.142857	0.047619	0.0952381	shared	36
97	Pneumothorax	lower	22	0.0454545	0.0454545	0	tie	106
98	Bowel obstruction (ileus)	lower	22	0.0909091	0	0.0909091	shared	107
99	Depression	lower	22	0.136364	0	0.136364	shared	63
100	Deep vein thrombosis	lower	22	0.0454545	0	0.0454545	shared	141
101	Acute pancreatitis	lower	22	0.136364	0	0.136364	shared	64
102	Drowning	lower	22	0.136364	0	0.136364	shared	65
103	Valvular heart disease	lower	21	0.0952381	0	0.0952381	shared	83
104	Parkinson's disease	lower	22	0.181818	0.0454545	0.136364	shared	14
105	Angina pectoris	lower	22	0.136364	0.0909091	0.0454545	shared	25
106	Hepatitis C	lower	22	0.0454545	0.0909091	-0.0454545	terminal	66
107	Hepatitis B	lower	22	0.0454545	0.0909091	-0.0454545	terminal	67
108	Hepatic encephalopathy	lower	22	0.0909091	0.0454545	0.0454545	shared	68
109	Acute cholecystitis / cholangitis	lower	22	0.136364	0	0.136364	shared	69
110	Inguinal hernia	lower	22	0.0909091	0.0454545	0.0454545	shared	70
111	Diabetic ketoacidosis	lower	22	0.136364	0.0909091	0.0454545	shared	26
112	Hyperosmolar hyperglycemic state	lower	22	0.136364	0.0909091	0.0454545	shared	27
113	Cataract	lower	22	0.0454545	0	0.0454545	shared	142
114	Bipolar disorder	lower	22	0.0454545	0	0.0454545	shared	143
115	Upper gastrointestinal bleeding	lower	20	0.15	0.05	0.1	shared	34
116	Lower gastrointestinal bleeding	lower	20	0.15	0.05	0.1	shared	35
117	Acute appendicitis	lower	20	0.15	0	0.15	shared	50
118	Peripheral arterial disease (atherosclerosis obliterans)	lower	21	0.047619	0	0.047619	shared	118
119	Addiction (substance/alcohol/gambling, etc.)	lower	21	0.142857	0.047619	0.0952381	shared	37
120	Subdural hematoma (acute/chronic)	lower	22	0.136364	0.0909091	0.0454545	shared	28
121	Severe fracture (unable to ambulate)	lower	22	0.0454545	0.0454545	0	tie	108
122	Acute heart failure	lower	22	0.136364	0.0909091	0.0454545	shared	29
123	Acute hepatitis	lower	22	0.0454545	0.0909091	-0.0454545	terminal	71
124	Pituitary disorders	lower	22	0.0909091	0.0909091	0	tie	42
125	Adrenal disorders	lower	22	0.0909091	0.0909091	0	tie	43
126	Schizophrenia	lower	22	0.0454545	0.0454545	0	tie	109
127	Systemic lupus erythematosus	lower	22	0.136364	0.0909091	0.0454545	shared	30
128	Tetanus / diphtheria	lower	22	0.0454545	0.0454545	0	tie	110
129	Ischemic stroke	lower	21	0.190476	0.142857	0.047619	shared	5
130	Encephalitis / meningitis	lower	21	0	0.0952381	-0.0952381	terminal	84
131	Esophageal/gastric varices	lower	21	0.0952381	0.047619	0.047619	shared	52
132	Intracerebral hemorrhage / subarachnoid hemorrhage	lower	22	0.227273	0.0454545	0.181818	shared	9
133	Epilepsy	lower	22	0.181818	0.0454545	0.136364	shared	15
134	Ventricular tachycardia / ventricular fibrillation	lower	22	0.0909091	0	0.0909091	shared	111
135	Hypertensive disorders of pregnancy	lower	22	0	0.136364	-0.136364	terminal	72
136	Intussusception	lower	22	0.0909091	0.136364	-0.0454545	terminal	31
137	Glaucoma	lower	22	0.136364	0.0909091	0.0454545	shared	32
138	Fundus changes due to diabetes/hypertension (e.g., diabetic retinopathy)	lower	22	0.0454545	0.136364	-0.0909091	terminal	44
139	Gastric cancer	lower	22	0.227273	0	0.227273	shared	16
140	Colorectal cancer	lower	22	0.227273	0	0.227273	shared	17
141	Cervical cancer	lower	22	0.181818	0.0454545	0.136364	shared	18
142	Endometrial cancer	lower	22	0.181818	0.0454545	0.136364	shared	19
143	Ovarian tumor	lower	22	0.181818	0.0454545	0.136364	shared	20
144	Intractable neurologic diseases	lower	21	0.047619	0.047619	0	tie	85
145	Acute myocarditis	lower	21	0.0952381	0.047619	0.047619	shared	53
146	HIV infection	lower	21	0	0.142857	-0.142857	terminal	54
147	Malignant lymphoma	lower	22	0.0454545	0	0.0454545	shared	144
148	Multiple myeloma	lower	22	0.0454545	0	0.0454545	shared	145
149	Acute myocardial infarction	lower	22	0.181818	0	0.181818	shared	45
150	Infective endocarditis	lower	22	0.136364	0.0454545	0.0909091	shared	46
151	Acute aortic dissection	lower	22	0.136364	0	0.136364	shared	73
152	Aortic aneurysm (thoracic/abdominal)	lower	22	0.136364	0	0.136364	shared	74
153	Pulmonary tuberculosis	lower	22	0.0909091	0.0454545	0.0454545	shared	75
154	Pulmonary thromboembolism	lower	22	0.136364	0.0454545	0.0909091	shared	47
155	Ulcerative colitis / Crohn's disease	lower	22	0.0909091	0.0909091	0	tie	48
156	Continuous glucose monitoring (CGM) for diabetes	lower	22	0.181818	0.272727	-0.0909091	terminal	2
157	HTLV-1 infection	lower	22	0.0454545	0.136364	-0.0909091	terminal	49
158	Lung cancer	lower	22	0.227273	0	0.227273	shared	21
159	Esophageal cancer	lower	22	0.227273	0	0.227273	shared	22
160	Prostate cancer	lower	22	0.227273	0	0.227273	shared	23
161	Breast cancer	lower	22	0.181818	0.0454545	0.136364	shared	24
162	Acute leukemia	lower	22	0.0454545	0.0454545	0	tie	112
163	Childbirth (labor and delivery)	lower	22	0	0.227273	-0.227273	terminal	33
164	Ectopic pregnancy	lower	22	0	0.136364	-0.136364	terminal	76
165	Miscarriage / threatened miscarriage	lower	22	0	0.136364	-0.136364	terminal	77
166	Continuous subcutaneous insulin infusion (CSII) for diabetes	lower	22	0.227273	0.272727	-0.0454545	terminal	1
167	Sensor-augmented pump therapy (SAP) for diabetes	lower	22	0.136364	0.227273	-0.0909091	terminal	4
