# Supplementary material for: Structural Mapping of Disease-Level Community-Based Care Patterns in Rural Clinics on Remote Islands in Japan: A Questionnaire Survey
Source: Healthcare (Basel). 2026 Jun 22;14(12):1799. doi: 10.3390/healthcare14121799 (PMC13300563; doi:10.3390/healthcare14121799)
Supplement: Supplementary file 1 [file healthcare-14-01799-s001.zip › HC-4232458 Supplementary Table S6.xlsx]

## Sheet: Sheet1
Supplemental Table S6. Sensitivity analysis of zone-specific distributions for Figures 4A–4D.
Figure	Zone	Δ Primary (signed difference)	|ΔPrimary| (absolute magnitude of difference)	p value (Δ Primary)
4A (Island deployment duration)	Upper	0.042 [-0.089–0.161]	0.125 [0.071–0.205]	0.015
	Middle	0.179 [0.054–0.286]	0.179 [0.107–0.286]
	Lower	0.083 [0.039–0.214]	0.089 [0.071–0.214]
4B (Rural practice experience)	Upper	0.083 [0.000–0.198]	0.091 [0.042–0.208]	0.648
	Middle	0.071 [-0.083–0.208]	0.148 [0.078–0.250]
	Lower	0.125 [0.000–0.125]	0.125 [0.042–0.125]
4C (Physician career duration)	Upper	-0.042 [-0.133–0.017]	0.083 [0.033–0.133]	0.176
	Middle	0.000 [-0.150–0.133]	0.133 [0.083–0.217]
	Lower	-0.017 [-0.100–0.067]	0.100 [0.017–0.147]
4D (Specialty)	Upper	0.286 [0.143–0.344]		< 0.001
	Middle	0.286 [0.179–0.429]
	Lower	0.143 [0.143–0.286]
Median values with interquartile ranges (IQR) are presented for each primary completeness zone. ΔPrimary represents the difference in primary community completeness between subgroups. |ΔPrimary| represents the absolute magnitude of subgroup differences. Range represents the maximum–minimum difference across specialty groups. Alternative threshold were defined as upper ≧ 0.65 and lower < 0.25.
